# Supplementary material for: A review of the cavernicolous genus Guiaphaenops Deuve, with the description of a new species (Coleoptera, Carabidae, Trechinae)
Source: Zookeys. 2017 Apr 20;(669):53–63. doi: 10.3897/zookeys.669.12334 (PMC5523372; doi:10.3897/zookeys.669.12334)
Supplement: XML Treatment for Guiaphaenops [file zookeys.669.12334-treatment1.xml]

<!DOCTYPE tp:taxon-treatment
  PUBLIC "-//TaxonX//DTD Taxonomic Treatment Publishing DTD v0 20100105//EN" "tax-treatment-NSO.dtd">
<tp:taxon-treatment xmlns:tp="http://www.plazi.org/taxpub"><tp:treatment-meta><kwd-group><label>Taxon classification</label><kwd><named-content xmlns:xlink="http://www.w3.org/1999/xlink" content-type="kingdom">Animalia</named-content></kwd><kwd><named-content xmlns:xlink="http://www.w3.org/1999/xlink" content-type="order">Coleoptera</named-content></kwd><kwd><named-content xmlns:xlink="http://www.w3.org/1999/xlink" content-type="family">Carabidae</named-content></kwd></kwd-group><mixed-citation publication-type="journal"><person-group><name><surname>Feng</surname><given-names>Bin</given-names></name><name><surname>Wei</surname><given-names>Guofu</given-names></name><name><surname>Tian</surname><given-names>Mingyi</given-names></name></person-group><article-title>A review of the cavernicolous genus <italic><tp:taxon-name><tp:taxon-name-part taxon-name-part-type="genus" reg="Guiaphaenops">Guiaphaenops</tp:taxon-name-part></tp:taxon-name></italic> Deuve, with the description of a new species (<tp:taxon-name><tp:taxon-name-part taxon-name-part-type="order">Coleoptera</tp:taxon-name-part></tp:taxon-name>, <tp:taxon-name><tp:taxon-name-part taxon-name-part-type="family">Carabidae</tp:taxon-name-part></tp:taxon-name>, <tp:taxon-name><tp:taxon-name-part taxon-name-part-type="subfamily">Trechinae</tp:taxon-name-part></tp:taxon-name>)</article-title><source>Zookeys</source><day>20</day><month>4</month><year>2017</year><volume>2017</volume><issue>669</issue><fpage>53</fpage><lpage>63</lpage><pub-id pub-id-type="doi">10.3897/zookeys.669.12334</pub-id></mixed-citation></tp:treatment-meta><tp:nomenclature><label>Genus</label><tp:taxon-name>
            <tp:taxon-name-part taxon-name-part-type="genus" reg="Guiaphaenops">Guiaphaenops</tp:taxon-name-part>
          </tp:taxon-name><tp:taxon-authority>Deuve, 2002</tp:taxon-authority><tp:nomenclature-citation-list><tp:nomenclature-citation><tp:taxon-name>
                <tp:taxon-name-part taxon-name-part-type="infraspecific-rank">Subgenus</tp:taxon-name-part> <tp:taxon-name-part taxon-name-part-type="subgenus" reg="Guiaphaenops">Guiaphaenops</tp:taxon-name-part></tp:taxon-name><comment>(of <tp:taxon-name><tp:taxon-name-part taxon-name-part-type="genus" reg="Guizhaphaenops">Guizhaphaenops</tp:taxon-name-part></tp:taxon-name> Vigna Taglianti, 1997), Deuve, 2002: 516 (type species: <tp:taxon-name><tp:taxon-name-part taxon-name-part-type="genus" reg="Guizhaphaenops">Guizhaphaenops</tp:taxon-name-part> <tp:taxon-name-part taxon-name-part-type="species" reg="lingyunensis">lingyunensis</tp:taxon-name-part></tp:taxon-name> Deuve, 2002).</comment></tp:nomenclature-citation><tp:nomenclature-citation><tp:taxon-name><tp:taxon-name-part taxon-name-part-type="specific-rank">Genus</tp:taxon-name-part> <tp:taxon-name-part taxon-name-part-type="genus" reg="Guiaphaenops">Guiaphaenops</tp:taxon-name-part></tp:taxon-name><comment>, Uéno, 2006: 22 </comment></tp:nomenclature-citation></tp:nomenclature-citation-list></tp:nomenclature><tp:treatment-sec sec-type="description" id="SECID0ESGAC"><title>Main generic characteristics.</title><p>Median sized and semi-aphaenopsian beetles, eyeless and depigmented; appendages rather long, antennae extending at (female) or over (male) elytral apices; dorsal surface glabrous though a few short hairs present on genae; <!--PageBreak-->fore part including mandibles nearly as long as elytra. Head rather elongated, much longer than wide, sub-tubiform; genea slightly and gradually narrowed posteriorly, frontal furrows uncompleted, effaced posteriorly, presence of two pairs of frontal setiferous pores; mandibles thin and elongated, feebly curved apically, right mandibular teeth bidentate; mentum and submentum fused, mental tooth simple, base of mentum distinctly concave, submentum 8- to 10-setose. Prothorax evidently wider than head, propleura distinctly convex and evidently visible from above; pronotum sub-quadrate, slightly wider than head, evidently longer than wide, presence of two pairs of latero-marginal setae, side margins slightly or strongly sinuate before hind angles which are more or less broadly lobed. Elytra sub-ovate, much wider than prothorax, shoulders rounded, prehumeral borders arcuate or nearly oblique, lateral margins ciliate in basal half; striae lacking though somewhat traceable; presence of two dorsal pores and the preapical pore on each elytron. Chaetotaxy: the 1<sup>st</sup> pore in the humeral group of the marginal umbilicate series transversely and backwardly shifted, at level behind the 2<sup>nd</sup> pore; the 5<sup>th</sup> and 6<sup>th</sup> pores in the middle group close to each other. Protibia smooth, without longitudinal sulcus; only the 1<sup>st</sup> protarsomere modified in male. Abdominal ventrite VII bisetose in male, while quadrisetose in female. Male genitalia weakly sclerotized, very small, slightly curved ventrally in lateral view, with a quite large sagittal aileron; apical lobe broad in dorsal view; parameres moderately developed, each with 4 rather short apical setae.</p></tp:treatment-sec><tp:treatment-sec sec-type="discussion" id="SECID0EEHAC"><title>Discussion.</title><p>Though <italic><tp:taxon-name><tp:taxon-name-part taxon-name-part-type="genus" reg="Guiaphaenops">Guiaphaenops</tp:taxon-name-part></tp:taxon-name></italic> is more or less similar to the genus <italic><tp:taxon-name><tp:taxon-name-part taxon-name-part-type="genus" reg="Guizhaphaenops">Guizhaphaenops</tp:taxon-name-part></tp:taxon-name></italic>, the peculiar characteristics such as propleura of prothorax convex and visible from above and the 1<sup>st</sup> pore of elytral marginal umbilicate series transversely and backwardly suggest that it has to be isolated from the latter genus (Uéno, 2006). <italic><tp:taxon-name><tp:taxon-name-part taxon-name-part-type="genus" reg="Guiaphaenops">Guiaphaenops</tp:taxon-name-part></tp:taxon-name></italic> is probably closer to <italic><tp:taxon-name><tp:taxon-name-part taxon-name-part-type="genus" reg="Zhijinaphaenops">Zhijinaphaenops</tp:taxon-name-part></tp:taxon-name></italic> Uéno &amp; Ran, 2002 than to <italic><tp:taxon-name><tp:taxon-name-part taxon-name-part-type="genus" reg="Guizhaphaenops">Guizhaphaenops</tp:taxon-name-part></tp:taxon-name></italic> in a strict sense because the above mentioned morphological features of <italic><tp:taxon-name><tp:taxon-name-part taxon-name-part-type="genus" reg="Guiaphaenops">Guiaphaenops</tp:taxon-name-part></tp:taxon-name></italic> are also shared by <italic><tp:taxon-name><tp:taxon-name-part taxon-name-part-type="genus" reg="Zhijinaphaenops">Zhijinaphaenops</tp:taxon-name-part></tp:taxon-name></italic>. However, <italic><tp:taxon-name><tp:taxon-name-part taxon-name-part-type="genus" reg="Guiaphaenops">Guiaphaenops</tp:taxon-name-part></tp:taxon-name></italic> is easily distinguished from the latter genus by its glabrous and smooth body (wholly pubescent in <italic><tp:taxon-name><tp:taxon-name-part taxon-name-part-type="genus" reg="Zhijinaphaenops">Zhijinaphaenops</tp:taxon-name-part></tp:taxon-name></italic>), roundly lobed hind angles (well-marked in <italic><tp:taxon-name><tp:taxon-name-part taxon-name-part-type="genus" reg="Zhijinaphaenops">Zhijinaphaenops</tp:taxon-name-part></tp:taxon-name></italic>), presence of anterior frontal pores on head and hind latero-marginal setae on pronotum (both absent in <italic><tp:taxon-name><tp:taxon-name-part taxon-name-part-type="genus" reg="Zhijinaphaenops">Zhijinaphaenops</tp:taxon-name-part></tp:taxon-name></italic>), and sub-ovate elytra (elongated ovate in <italic><tp:taxon-name><tp:taxon-name-part taxon-name-part-type="genus" reg="Zhijinaphaenops">Zhijinaphaenops</tp:taxon-name-part></tp:taxon-name></italic>).</p></tp:treatment-sec><tp:treatment-sec sec-type="Range" id="SECID0EAKAC"><title>Range.</title><p>China (Guangxi). Known only by two species from four limestone caves in Lingyun Xian (Fig. <xref ref-type="fig" rid="F1">1</xref>).</p></tp:treatment-sec><tp:treatment-sec sec-type="key" id="SECID0EKKAC"><title>Key to species of <tp:taxon-name><tp:taxon-name-part taxon-name-part-type="genus" reg="Guiaphaenops">Guiaphaenops</tp:taxon-name-part></tp:taxon-name></title><table-wrap content-type="key" position="anchor" orientation="portrait"><table id="TID0EJGAC" rules="all"><tbody><tr><td rowspan="1" colspan="1">1</td><td rowspan="1" colspan="1">Latero-margins of pronotum strongly sinuate before hind angles (Fig. <xref ref-type="fig" rid="F3">3b</xref>), elytral prehumeral borders nearly oblique (Fig. <xref ref-type="fig" rid="F4">4b</xref>)</td><td rowspan="1" colspan="1">
                    <bold><italic><tp:taxon-name><tp:taxon-name-part taxon-name-part-type="genus" reg="Guiaphaenops">G.</tp:taxon-name-part> <tp:taxon-name-part taxon-name-part-type="species" reg="deuvei">deuvei</tp:taxon-name-part></tp:taxon-name></italic> Tian, Feng &amp; Wei, sp. n.</bold>
                  </td></tr><tr><td rowspan="1" colspan="1">–</td><td rowspan="1" colspan="1">Latero-margins of pronotum slightly sinuate before hind angles (Fig. <xref ref-type="fig" rid="F3">3a</xref>), elytral prehumeral borders distinctly arcuate (Fig. <xref ref-type="fig" rid="F4">4a</xref>)</td><td rowspan="1" colspan="1">
                    <bold><italic><tp:taxon-name><tp:taxon-name-part taxon-name-part-type="genus" reg="Guiaphaenops">G.</tp:taxon-name-part> <tp:taxon-name-part taxon-name-part-type="species" reg="lingyunensis">lingyunensis</tp:taxon-name-part></tp:taxon-name></italic> Deuve, 2002</bold>
                  </td></tr><!--PageBreak--></tbody></table></table-wrap></tp:treatment-sec><tp:treatment-sec><!--Section generated to contain objects referenced in tp:taxon-treatment.--><fig id="F1" position="float" orientation="portrait"><label>Figure 1.</label><caption><p>Distribution of <italic><tp:taxon-name><tp:taxon-name-part taxon-name-part-type="genus" reg="Guiaphaenops">Guiaphaenops</tp:taxon-name-part></tp:taxon-name></italic> species. <bold>a, b, d</bold> <italic><tp:taxon-name><tp:taxon-name-part taxon-name-part-type="genus" reg="Guiaphaenops">G.</tp:taxon-name-part> <tp:taxon-name-part taxon-name-part-type="species" reg="lingyunensis">lingyunensis</tp:taxon-name-part></tp:taxon-name></italic> Deuve <bold>c</bold> <italic><tp:taxon-name><tp:taxon-name-part taxon-name-part-type="genus" reg="Guiaphaenops">G.</tp:taxon-name-part> <tp:taxon-name-part taxon-name-part-type="species" reg="deuvei">deuvei</tp:taxon-name-part></tp:taxon-name></italic> Tian, Feng &amp; Wei, sp. n.</p></caption><graphic xmlns:xlink="http://www.w3.org/1999/xlink" xlink:href="zookeys-669-053-g001.jpg" position="float" orientation="portrait" xlink:type="simple" id="oo_132598.jpg"/></fig><fig id="F3" position="float" orientation="portrait"><label>Figure 3.</label><caption><p>Pronota of <italic><tp:taxon-name><tp:taxon-name-part taxon-name-part-type="genus" reg="Guiaphaenops">Guiaphaenops</tp:taxon-name-part></tp:taxon-name></italic> species. <bold>a</bold> <italic><tp:taxon-name><tp:taxon-name-part taxon-name-part-type="genus" reg="Guiaphaenops">G.</tp:taxon-name-part> <tp:taxon-name-part taxon-name-part-type="species" reg="deuvei">deuvei</tp:taxon-name-part></tp:taxon-name></italic> Tian, Feng &amp; Wei, sp. n. <bold>b</bold> <italic><tp:taxon-name><tp:taxon-name-part taxon-name-part-type="genus" reg="Guiaphaenops">G.</tp:taxon-name-part> <tp:taxon-name-part taxon-name-part-type="species" reg="lingyunensis">lingyunensis</tp:taxon-name-part></tp:taxon-name></italic> Deuve.</p></caption><graphic xmlns:xlink="http://www.w3.org/1999/xlink" xlink:href="zookeys-669-053-g003.jpg" position="float" orientation="portrait" xlink:type="simple" id="oo_132600.jpg"/></fig><fig id="F4" position="float" orientation="portrait"><label>Figure 4.</label><caption><p>Left elytra of <italic><tp:taxon-name><tp:taxon-name-part taxon-name-part-type="genus" reg="Guiaphaenops">Guiaphaenops</tp:taxon-name-part></tp:taxon-name></italic> species, chaetotaxy shown by white points. <bold>a</bold> <italic><tp:taxon-name><tp:taxon-name-part taxon-name-part-type="genus" reg="Guiaphaenops">G.</tp:taxon-name-part> <tp:taxon-name-part taxon-name-part-type="species" reg="deuvei">deuvei</tp:taxon-name-part></tp:taxon-name></italic> Tian, Feng &amp; Wei, sp. n. <bold>b</bold> <italic><tp:taxon-name><tp:taxon-name-part taxon-name-part-type="genus" reg="Guiaphaenops">G.</tp:taxon-name-part> <tp:taxon-name-part taxon-name-part-type="species" reg="lingyunensis">lingyunensis</tp:taxon-name-part></tp:taxon-name></italic> Deuve.</p></caption><graphic xmlns:xlink="http://www.w3.org/1999/xlink" xlink:href="zookeys-669-053-g004.jpg" position="float" orientation="portrait" xlink:type="simple" id="oo_132602.jpg"/></fig></tp:treatment-sec></tp:taxon-treatment>
