# Supplementary material for: A review of the cavernicolous genus Guiaphaenops Deuve, with the description of a new species (Coleoptera, Carabidae, Trechinae)
Source: Zookeys. 2017 Apr 20;(669):53–63. doi: 10.3897/zookeys.669.12334 (PMC5523372; doi:10.3897/zookeys.669.12334)
Supplement: XML Treatment for Guiaphaenops deuvei [file zookeys.669.12334-treatment2.xml]

<!DOCTYPE tp:taxon-treatment
  PUBLIC "-//TaxonX//DTD Taxonomic Treatment Publishing DTD v0 20100105//EN" "tax-treatment-NSO.dtd">
<tp:taxon-treatment xmlns:tp="http://www.plazi.org/taxpub"><tp:treatment-meta><kwd-group><label>Taxon classification</label><kwd><named-content xmlns:xlink="http://www.w3.org/1999/xlink" content-type="kingdom">Animalia</named-content></kwd><kwd><named-content xmlns:xlink="http://www.w3.org/1999/xlink" content-type="order">Coleoptera</named-content></kwd><kwd><named-content xmlns:xlink="http://www.w3.org/1999/xlink" content-type="family">Carabidae</named-content></kwd></kwd-group><mixed-citation publication-type="journal"><person-group><name><surname>Feng</surname><given-names>Bin</given-names></name><name><surname>Wei</surname><given-names>Guofu</given-names></name><name><surname>Tian</surname><given-names>Mingyi</given-names></name></person-group><article-title>A review of the cavernicolous genus <italic><tp:taxon-name><tp:taxon-name-part taxon-name-part-type="genus" reg="Guiaphaenops">Guiaphaenops</tp:taxon-name-part></tp:taxon-name></italic> Deuve, with the description of a new species (<tp:taxon-name><tp:taxon-name-part taxon-name-part-type="order">Coleoptera</tp:taxon-name-part></tp:taxon-name>, <tp:taxon-name><tp:taxon-name-part taxon-name-part-type="family">Carabidae</tp:taxon-name-part></tp:taxon-name>, <tp:taxon-name><tp:taxon-name-part taxon-name-part-type="subfamily">Trechinae</tp:taxon-name-part></tp:taxon-name>)</article-title><source>Zookeys</source><day>20</day><month>4</month><year>2017</year><volume>2017</volume><issue>669</issue><fpage>53</fpage><lpage>63</lpage><pub-id pub-id-type="doi">10.3897/zookeys.669.12334</pub-id></mixed-citation></tp:treatment-meta><tp:nomenclature><tp:taxon-name>
            <tp:taxon-name-part taxon-name-part-type="genus" reg="Guiaphaenops">Guiaphaenops</tp:taxon-name-part>
            <tp:taxon-name-part taxon-name-part-type="species" reg="deuvei">deuvei</tp:taxon-name-part>
            <object-id xmlns:xlink="http://www.w3.org/1999/xlink" content-type="zoobank" xlink:type="simple">http://zoobank.org/623D0DFD-CA91-4AE0-9418-99D1F7B59C83</object-id>
          </tp:taxon-name><tp:taxon-authority>Tian, Feng &amp; Wei</tp:taxon-authority><tp:taxon-status xmlns:xlink="http://www.w3.org/1999/xlink" xlink:type="simple">sp. n.</tp:taxon-status><xref ref-type="fig" rid="F1">Figs 1c</xref><xref ref-type="fig" rid="F2">, 2</xref><xref ref-type="fig" rid="F3">, 3a</xref><xref ref-type="fig" rid="F4">, 4a</xref><xref ref-type="fig" rid="F5">, 5a, b</xref><xref ref-type="fig" rid="F6">, 6</xref></tp:nomenclature><tp:treatment-sec sec-type="Holotype" id="SECID0ECPAC"><title>Holotype.</title><p>male, an anonymous cave near Yangli Cun, Jiayou Zhen, Lingyun Xian, Baise Shi, Guangxi, <named-content xmlns:xlink="http://www.w3.org/1999/xlink" content-type="dwc:verbatimCoordinates" xlink:type="simple"><named-content content-type="geo-json" specific-use="{&#34;type&#34;:&#34;Point&#34;,&#34;coordinates&#34;:[106.631111,24.477500]}" id="NCID0ELPAC" xlink:type="simple">24°28'39"N, 106°37'52"E</named-content></named-content>, 643 m, VII-25-2012, Mingyi Tian, Weixin Liu, Feifei Sun &amp; Haomin Yin leg., in South China Agricultural University, Guangzhou, China (<named-content xmlns:xlink="http://www.w3.org/1999/xlink" content-type="dwc:institutional_code" xlink:type="simple">SCAU</named-content>).</p><fig id="F1" position="float" orientation="portrait"><label>Figure 1.</label><caption><p>Distribution of <italic><tp:taxon-name><tp:taxon-name-part taxon-name-part-type="genus" reg="Guiaphaenops">Guiaphaenops</tp:taxon-name-part></tp:taxon-name></italic> species. <bold>a, b, d</bold> <italic><tp:taxon-name><tp:taxon-name-part taxon-name-part-type="genus" reg="Guiaphaenops">G.</tp:taxon-name-part> <tp:taxon-name-part taxon-name-part-type="species" reg="lingyunensis">lingyunensis</tp:taxon-name-part></tp:taxon-name></italic> Deuve <bold>c</bold> <italic><tp:taxon-name><tp:taxon-name-part taxon-name-part-type="genus" reg="Guiaphaenops">G.</tp:taxon-name-part> <tp:taxon-name-part taxon-name-part-type="species" reg="deuvei">deuvei</tp:taxon-name-part></tp:taxon-name></italic> Tian, Feng &amp; Wei, sp. n.</p></caption><graphic xmlns:xlink="http://www.w3.org/1999/xlink" xlink:href="zookeys-669-053-g001.jpg" position="float" orientation="portrait" xlink:type="simple" id="oo_132598.jpg"/></fig></tp:treatment-sec><tp:treatment-sec sec-type="diagnosis" id="SECID0EEBAE"><title>Diagnosis.</title><p>A larger species, latero-margins of pronotum strongly sinuate before hind angles which are distinctly lobed and reflexed (Fig. <xref ref-type="fig" rid="F3">3a</xref>); the 1<sup>st</sup> pore of the humeral set of umbilicate pores at level before anterior dorsal pore, while the 7<sup>th</sup> pore behind the level of the preapical pore (Fig. <xref ref-type="fig" rid="F4">4a</xref>); the median lobe of aedeagus a little slenderer, with apical lobe narrowly constricted towards apex in dorsal view (Fig. <xref ref-type="fig" rid="F5">5a, b</xref>).</p></tp:treatment-sec><tp:treatment-sec sec-type="description" id="SECID0E1BAE"><title>Description.</title><p>Length: 7.0 mm, width: 2.0 mm. Fore body (including mandibles) shorter than elytra. Habitus as in Fig. <xref ref-type="fig" rid="F2">2</xref>.</p><fig id="F2" position="float" orientation="portrait"><label>Figure 2.</label><caption><p>Habitus of <italic><tp:taxon-name><tp:taxon-name-part taxon-name-part-type="genus" reg="Guiaphaenops">Guiaphaenops</tp:taxon-name-part> <tp:taxon-name-part taxon-name-part-type="species" reg="deuvei">deuvei</tp:taxon-name-part></tp:taxon-name></italic> Tian, Feng &amp; Wei, sp. n., holotype, male.</p></caption><graphic xmlns:xlink="http://www.w3.org/1999/xlink" xlink:href="zookeys-669-053-g002.jpg" position="float" orientation="portrait" xlink:type="simple" id="oo_132599.jpg"/></fig><p>Yellowish brown, with pale appendages. Moderately shiny. Body smooth and glabrous, except genae, underside of head and prosternum each with several sparse setae, ventrites IV-VI with a few short setae between paramedian setae. Microsculptural engraved meshes finely transverse striated.</p><p>Head much longer than wide (HLm/HW = 2.45, HLl/HW = 1.75); genae fairly developed, slightly dilated laterally, slightly constricted posteriorly until the well-marked neck constriction; widest at about middle of head from labrum to base; frons and vertex convex, frontal furrows deep and well-marked, divergent at base and apex, ended a little behind the widest part; clypeus transverse, quadrisetose; labrum transverse, frontal margin more or less serrate, 6-setose; anterior and posterior frontal setiferous pores <!--PageBreak-->located at about middle of head from labrum to neck constriction and 1/3 from base to labrum respectively; ligula well developed, bisetose at apex; submentum 8-setose. Antennae long, the 1<sup>st</sup> antennomere stouter than other, slightly shorter than the 2<sup>nd</sup> which is slightly shorter than the 11<sup>th</sup>; the 5<sup>th</sup> and 6<sup>th</sup> longest, each about twice as long as the 1<sup>st</sup>, then gradually shortened towards the 10<sup>th</sup>.</p><p>Prothorax (Fig. <xref ref-type="fig" rid="F3">3a</xref>) shorter than head (PrL/HLm = 0.55, PrL/HLl = 0.77), widest at about 1/3 from base, longer than wide (PrL/PrW = 1.08), wider than head (PrW/HW = 1.25), slightly wider than pronotum (PrW/PnW = 1.11), much narrower than elytra (PrW/EW = 0.46). Pronotum (Fig. <xref ref-type="fig" rid="F3">3a</xref>) longer than wide (PnL/PnW = 1.20), and wider than head (PnW/HW = 1.13), base wider than front (PbW/PfW = 1.29); lateral sides and finely bordered throughout, base and front unbordered; lateral margin slightly expanded medially, widest at a little behind middle, strongly sinuate before hind angles which are broadly lobed, fore angle obtuse; latero-marginal setae at about 1/4 of pronotum from front and a little before hind angles respectively. Scutellum small.</p><fig id="F3" position="float" orientation="portrait"><label>Figure 3.</label><caption><p>Pronota of <italic><tp:taxon-name><tp:taxon-name-part taxon-name-part-type="genus" reg="Guiaphaenops">Guiaphaenops</tp:taxon-name-part></tp:taxon-name></italic> species. <bold>a</bold> <italic><tp:taxon-name><tp:taxon-name-part taxon-name-part-type="genus" reg="Guiaphaenops">G.</tp:taxon-name-part> <tp:taxon-name-part taxon-name-part-type="species" reg="deuvei">deuvei</tp:taxon-name-part></tp:taxon-name></italic> Tian, Feng &amp; Wei, sp. n. <bold>b</bold> <italic><tp:taxon-name><tp:taxon-name-part taxon-name-part-type="genus" reg="Guiaphaenops">G.</tp:taxon-name-part> <tp:taxon-name-part taxon-name-part-type="species" reg="lingyunensis">lingyunensis</tp:taxon-name-part></tp:taxon-name></italic> Deuve.</p></caption><graphic xmlns:xlink="http://www.w3.org/1999/xlink" xlink:href="zookeys-669-053-g003.jpg" position="float" orientation="portrait" xlink:type="simple" id="oo_132600.jpg"/></fig><p>Elytra (Fig. <xref ref-type="fig" rid="F4">4a</xref>) longer than head plus prothorax (EL/(HL+PrL) = 1.21), longer than wide (EL/EW = 1.71); widest at about middle, prehumeral borders evidently ciliate, and nearly oblique; disc moderately convex; striae present though superficial. Chaetotaxy: anterior and posterior dorsal pores at about 1/5 of elytra from base and middle of elytra, preapical pore at 1/6 of elytra from apex, much closer to suture than to apical margin; the 1<sup>st</sup> pore of the humeral set of umbilicate pores located before anterior dorsal pore, while the 7<sup>th</sup> pore behind the preapical.</p><fig id="F4" position="float" orientation="portrait"><label>Figure 4.</label><caption><p>Left elytra of <italic><tp:taxon-name><tp:taxon-name-part taxon-name-part-type="genus" reg="Guiaphaenops">Guiaphaenops</tp:taxon-name-part></tp:taxon-name></italic> species, chaetotaxy shown by white points. <bold>a</bold> <italic><tp:taxon-name><tp:taxon-name-part taxon-name-part-type="genus" reg="Guiaphaenops">G.</tp:taxon-name-part> <tp:taxon-name-part taxon-name-part-type="species" reg="deuvei">deuvei</tp:taxon-name-part></tp:taxon-name></italic> Tian, Feng &amp; Wei, sp. n. <bold>b</bold> <italic><tp:taxon-name><tp:taxon-name-part taxon-name-part-type="genus" reg="Guiaphaenops">G.</tp:taxon-name-part> <tp:taxon-name-part taxon-name-part-type="species" reg="lingyunensis">lingyunensis</tp:taxon-name-part></tp:taxon-name></italic> Deuve.</p></caption><graphic xmlns:xlink="http://www.w3.org/1999/xlink" xlink:href="zookeys-669-053-g004.jpg" position="float" orientation="portrait" xlink:type="simple" id="oo_132602.jpg"/></fig><!--PageBreak--><p>Legs thin and rather long, the 1<sup>st</sup> tarsomere as long as the 2<sup>nd</sup>–4<sup>th</sup> tarsomeres together in fore, but longer in middle and hind legs.</p><p>Male genitalia (Fig. <xref ref-type="fig" rid="F5">5a, b</xref>): Weakly sclerotized, small but stouter than in <italic><tp:taxon-name><tp:taxon-name-part taxon-name-part-type="genus" reg="Guiaphaenops">G.</tp:taxon-name-part> <tp:taxon-name-part taxon-name-part-type="species" reg="lingyunensis">lingyunensis</tp:taxon-name-part></tp:taxon-name></italic>, apical lobe narrower at apical part.</p><fig id="F5" position="float" orientation="portrait"><label>Figure 5.</label><caption><p>Male genitalia of <italic><tp:taxon-name><tp:taxon-name-part taxon-name-part-type="genus" reg="Guiaphaenops">Guiaphaenops</tp:taxon-name-part></tp:taxon-name></italic> species, median lobe and parameres, lateral view (<bold>a, c</bold>) and apical lobe, dorsal view (<bold>b, d</bold>) (<bold>a, b</bold> <italic><tp:taxon-name><tp:taxon-name-part taxon-name-part-type="genus" reg="Guiaphaenops">G.</tp:taxon-name-part> <tp:taxon-name-part taxon-name-part-type="species" reg="deuvei">deuvei</tp:taxon-name-part></tp:taxon-name></italic> Tian, Feng &amp; Wei, sp. n. <bold>c, d</bold> <italic><tp:taxon-name><tp:taxon-name-part taxon-name-part-type="genus" reg="Guiaphaenops">G.</tp:taxon-name-part> <tp:taxon-name-part taxon-name-part-type="species" reg="lingyunensis">lingyunensis</tp:taxon-name-part></tp:taxon-name></italic> Deuve).</p></caption><graphic xmlns:xlink="http://www.w3.org/1999/xlink" xlink:href="zookeys-669-053-g005.jpg" position="float" orientation="portrait" xlink:type="simple" id="oo_132606.jpg"/></fig></tp:treatment-sec><tp:treatment-sec sec-type="etymology" id="SECID0ENJAE"><title>Etymology.</title><p>Dedicated to Dr. Thierry Deuve of the National Museum of Natural History, Paris, a well-known carabidologist who has described many new ground beetles of China.</p></tp:treatment-sec><tp:treatment-sec sec-type="distribution" id="SECID0ESJAE"><title>Distribution.</title><p>China (Guangxi) (Fig. <xref ref-type="fig" rid="F1">1c</xref>). Known only from the limestone cave near Yangli, Jiayou, Lingyun Xian. This cave opens at bottom of a hill near Yangli Cun on the right side of the road from Lingyun to Leye. It is short cave and the large part inside was dry. The single type specimen was collected in a small wet area. Other cave animals observed in this cave were millipedes, crickets and bats.</p><!--PageBreak--><!--PageBreak--></tp:treatment-sec><tp:treatment-sec><!--Section generated to contain objects referenced in tp:taxon-treatment.--><fig id="F6" position="float" orientation="portrait"><label>Figure 6.</label><caption><p>The type locality cave of <italic><tp:taxon-name><tp:taxon-name-part taxon-name-part-type="genus" reg="Guiaphaenops">Guiaphaenops</tp:taxon-name-part> <tp:taxon-name-part taxon-name-part-type="species" reg="deuvei">deuvei</tp:taxon-name-part></tp:taxon-name></italic> Tian, Feng &amp; Wei, sp. n. <bold>a</bold> cave entrance <bold>b</bold> a millipede in cave.</p></caption><graphic xmlns:xlink="http://www.w3.org/1999/xlink" xlink:href="zookeys-669-053-g006.jpg" position="float" orientation="portrait" xlink:type="simple" id="oo_132609.jpg"/></fig></tp:treatment-sec></tp:taxon-treatment>
