# Supplementary material for: A review of the cavernicolous genus Guiaphaenops Deuve, with the description of a new species (Coleoptera, Carabidae, Trechinae)
Source: Zookeys. 2017 Apr 20;(669):53–63. doi: 10.3897/zookeys.669.12334 (PMC5523372; doi:10.3897/zookeys.669.12334)
Supplement: XML Treatment for Guiaphaenops lingyunensis [file zookeys.669.12334-treatment3.xml]

<!DOCTYPE tp:taxon-treatment
  PUBLIC "-//TaxonX//DTD Taxonomic Treatment Publishing DTD v0 20100105//EN" "tax-treatment-NSO.dtd">
<tp:taxon-treatment xmlns:tp="http://www.plazi.org/taxpub"><tp:treatment-meta><kwd-group><label>Taxon classification</label><kwd><named-content xmlns:xlink="http://www.w3.org/1999/xlink" content-type="kingdom">Animalia</named-content></kwd><kwd><named-content xmlns:xlink="http://www.w3.org/1999/xlink" content-type="order">Coleoptera</named-content></kwd><kwd><named-content xmlns:xlink="http://www.w3.org/1999/xlink" content-type="family">Carabidae</named-content></kwd></kwd-group><mixed-citation publication-type="journal"><person-group><name><surname>Feng</surname><given-names>Bin</given-names></name><name><surname>Wei</surname><given-names>Guofu</given-names></name><name><surname>Tian</surname><given-names>Mingyi</given-names></name></person-group><article-title>A review of the cavernicolous genus <italic><tp:taxon-name><tp:taxon-name-part taxon-name-part-type="genus" reg="Guiaphaenops">Guiaphaenops</tp:taxon-name-part></tp:taxon-name></italic> Deuve, with the description of a new species (<tp:taxon-name><tp:taxon-name-part taxon-name-part-type="order">Coleoptera</tp:taxon-name-part></tp:taxon-name>, <tp:taxon-name><tp:taxon-name-part taxon-name-part-type="family">Carabidae</tp:taxon-name-part></tp:taxon-name>, <tp:taxon-name><tp:taxon-name-part taxon-name-part-type="subfamily">Trechinae</tp:taxon-name-part></tp:taxon-name>)</article-title><source>Zookeys</source><day>20</day><month>4</month><year>2017</year><volume>2017</volume><issue>669</issue><fpage>53</fpage><lpage>63</lpage><pub-id pub-id-type="doi">10.3897/zookeys.669.12334</pub-id></mixed-citation></tp:treatment-meta><tp:nomenclature><tp:taxon-name>
            <tp:taxon-name-part taxon-name-part-type="genus" reg="Guiaphaenops">Guiaphaenops</tp:taxon-name-part>
            <tp:taxon-name-part taxon-name-part-type="species" reg="lingyunensis">lingyunensis</tp:taxon-name-part>
          </tp:taxon-name><tp:taxon-authority>Deuve, 2002</tp:taxon-authority><xref ref-type="fig" rid="F1">Figs 1</xref><xref ref-type="fig" rid="F3">, 3b</xref><xref ref-type="fig" rid="F4">, 4b</xref><xref ref-type="fig" rid="F5">, 5c, d</xref><tp:nomenclature-citation-list><tp:nomenclature-citation><tp:taxon-name>
            <tp:taxon-name-part taxon-name-part-type="genus" reg="Guiaphaenops">Guiaphaenops</tp:taxon-name-part>
            <tp:taxon-name-part taxon-name-part-type="species" reg="lingyunensis">lingyunensis</tp:taxon-name-part>
          </tp:taxon-name><comment>Deuve, 2002: 518 (type locality: Cave Shen Dong); Uéno, 2006: 24 </comment></tp:nomenclature-citation></tp:nomenclature-citation-list></tp:nomenclature><tp:treatment-sec sec-type="diagnosis" id="SECID0EWLAE"><title>Diagnosis.</title><p>A smaller species, latero-margins of pronotum slightly sinuate before hind angles (Fig. <xref ref-type="fig" rid="F3">3b</xref>); elytra with prehumeral borders broadly arcuate, the 1<sup>st</sup> pore of the humeral set of umbilicate pores at level behind anterior dorsal pore, while the 7<sup>th</sup> pore before level of the preapical pore (Fig. <xref ref-type="fig" rid="F4">4b</xref>); the median lobe of aedeagus slenderer and more elongated than in <italic><tp:taxon-name><tp:taxon-name-part taxon-name-part-type="genus" reg="Guiaphaenops">G.</tp:taxon-name-part> <tp:taxon-name-part taxon-name-part-type="species" reg="deuvei">deuvei</tp:taxon-name-part></tp:taxon-name></italic> sp. n., with apical lobe thinner in dorsal view (Fig. <xref ref-type="fig" rid="F5">5c, d</xref>).</p></tp:treatment-sec><tp:treatment-sec sec-type="material" id="SECID0EXMAE"><title>Material studied.</title><p>1 male, X-14-2015, cave Mi Dong, Mawang Cun, Sicheng Zhen, Lingyun Xian, Baise, Guangxi, <named-content xmlns:xlink="http://www.w3.org/1999/xlink" content-type="dwc:verbatimCoordinates" xlink:type="simple"><named-content content-type="geo-json" specific-use="{&#34;type&#34;:&#34;Point&#34;,&#34;coordinates&#34;:[106.597778,24.405556]}" id="NCID0EANAE" xlink:type="simple">24°24'20"N, 106°35'52"E</named-content></named-content>, 410 m, XII-9-2015, Mingyi Tian &amp; Jujian Chen leg., in <named-content xmlns:xlink="http://www.w3.org/1999/xlink" content-type="dwc:institutional_code" xlink:type="simple">SCAU</named-content>; 1 female, ibid, VI-9-2015, Mingyi Tian, Weixin Liu, Xinhui Wang &amp; Minruo Tang leg., in <named-content xmlns:xlink="http://www.w3.org/1999/xlink" content-type="dwc:institutional_code" xlink:type="simple">SCAU</named-content>.</p></tp:treatment-sec><tp:treatment-sec sec-type="distribution" id="SECID0EPNAE"><title>Distribution.</title><p>China (Guangxi). Known from three caves (Shen Dong, Mi Dong and a cave near Dazai Tun) in Lingyun Xian (<xref ref-type="bibr" rid="B1">Deuve 2002</xref>; <xref ref-type="bibr" rid="B5">Uéno 2006</xref>) (Fig. <xref ref-type="fig" rid="F1">1a, b, d</xref>).</p><p>Mi Dong is located at about one kilometre from Mawang Cun, in a valley below the main road from Lingyun to Leye. It opens above a path from the village to Sha Dong, a deeper and larger cave nearby. It is short, after 20 m from the entrance there is a large and complete dark room of 30–50 m in diameter. Majority part of this room was muddy or wet. The two beetle specimens were found quickly running on the wet ground. Other cave animals observed in Mi Dong were two species of millipedes and a bat.</p><fig id="F6" position="float" orientation="portrait"><label>Figure 6.</label><caption><p>The type locality cave of <italic><tp:taxon-name><tp:taxon-name-part taxon-name-part-type="genus" reg="Guiaphaenops">Guiaphaenops</tp:taxon-name-part> <tp:taxon-name-part taxon-name-part-type="species" reg="deuvei">deuvei</tp:taxon-name-part></tp:taxon-name></italic> Tian, Feng &amp; Wei, sp. n. <bold>a</bold> cave entrance <bold>b</bold> a millipede in cave.</p></caption><graphic xmlns:xlink="http://www.w3.org/1999/xlink" xlink:href="zookeys-669-053-g006.jpg" position="float" orientation="portrait" xlink:type="simple" id="oo_132609.jpg"/></fig></tp:treatment-sec><tp:treatment-sec><!--Section generated to contain objects referenced in tp:taxon-treatment.--><fig id="F1" position="float" orientation="portrait"><label>Figure 1.</label><caption><p>Distribution of <italic><tp:taxon-name><tp:taxon-name-part taxon-name-part-type="genus" reg="Guiaphaenops">Guiaphaenops</tp:taxon-name-part></tp:taxon-name></italic> species. <bold>a, b, d</bold> <italic><tp:taxon-name><tp:taxon-name-part taxon-name-part-type="genus" reg="Guiaphaenops">G.</tp:taxon-name-part> <tp:taxon-name-part taxon-name-part-type="species" reg="lingyunensis">lingyunensis</tp:taxon-name-part></tp:taxon-name></italic> Deuve <bold>c</bold> <italic><tp:taxon-name><tp:taxon-name-part taxon-name-part-type="genus" reg="Guiaphaenops">G.</tp:taxon-name-part> <tp:taxon-name-part taxon-name-part-type="species" reg="deuvei">deuvei</tp:taxon-name-part></tp:taxon-name></italic> Tian, Feng &amp; Wei, sp. n.</p></caption><graphic xmlns:xlink="http://www.w3.org/1999/xlink" xlink:href="zookeys-669-053-g001.jpg" position="float" orientation="portrait" xlink:type="simple" id="oo_132598.jpg"/></fig><fig id="F3" position="float" orientation="portrait"><label>Figure 3.</label><caption><p>Pronota of <italic><tp:taxon-name><tp:taxon-name-part taxon-name-part-type="genus" reg="Guiaphaenops">Guiaphaenops</tp:taxon-name-part></tp:taxon-name></italic> species. <bold>a</bold> <italic><tp:taxon-name><tp:taxon-name-part taxon-name-part-type="genus" reg="Guiaphaenops">G.</tp:taxon-name-part> <tp:taxon-name-part taxon-name-part-type="species" reg="deuvei">deuvei</tp:taxon-name-part></tp:taxon-name></italic> Tian, Feng &amp; Wei, sp. n. <bold>b</bold> <italic><tp:taxon-name><tp:taxon-name-part taxon-name-part-type="genus" reg="Guiaphaenops">G.</tp:taxon-name-part> <tp:taxon-name-part taxon-name-part-type="species" reg="lingyunensis">lingyunensis</tp:taxon-name-part></tp:taxon-name></italic> Deuve.</p></caption><graphic xmlns:xlink="http://www.w3.org/1999/xlink" xlink:href="zookeys-669-053-g003.jpg" position="float" orientation="portrait" xlink:type="simple" id="oo_132600.jpg"/></fig><fig id="F4" position="float" orientation="portrait"><label>Figure 4.</label><caption><p>Left elytra of <italic><tp:taxon-name><tp:taxon-name-part taxon-name-part-type="genus" reg="Guiaphaenops">Guiaphaenops</tp:taxon-name-part></tp:taxon-name></italic> species, chaetotaxy shown by white points. <bold>a</bold> <italic><tp:taxon-name><tp:taxon-name-part taxon-name-part-type="genus" reg="Guiaphaenops">G.</tp:taxon-name-part> <tp:taxon-name-part taxon-name-part-type="species" reg="deuvei">deuvei</tp:taxon-name-part></tp:taxon-name></italic> Tian, Feng &amp; Wei, sp. n. <bold>b</bold> <italic><tp:taxon-name><tp:taxon-name-part taxon-name-part-type="genus" reg="Guiaphaenops">G.</tp:taxon-name-part> <tp:taxon-name-part taxon-name-part-type="species" reg="lingyunensis">lingyunensis</tp:taxon-name-part></tp:taxon-name></italic> Deuve.</p></caption><graphic xmlns:xlink="http://www.w3.org/1999/xlink" xlink:href="zookeys-669-053-g004.jpg" position="float" orientation="portrait" xlink:type="simple" id="oo_132602.jpg"/></fig><fig id="F5" position="float" orientation="portrait"><label>Figure 5.</label><caption><p>Male genitalia of <italic><tp:taxon-name><tp:taxon-name-part taxon-name-part-type="genus" reg="Guiaphaenops">Guiaphaenops</tp:taxon-name-part></tp:taxon-name></italic> species, median lobe and parameres, lateral view (<bold>a, c</bold>) and apical lobe, dorsal view (<bold>b, d</bold>) (<bold>a, b</bold> <italic><tp:taxon-name><tp:taxon-name-part taxon-name-part-type="genus" reg="Guiaphaenops">G.</tp:taxon-name-part> <tp:taxon-name-part taxon-name-part-type="species" reg="deuvei">deuvei</tp:taxon-name-part></tp:taxon-name></italic> Tian, Feng &amp; Wei, sp. n. <bold>c, d</bold> <italic><tp:taxon-name><tp:taxon-name-part taxon-name-part-type="genus" reg="Guiaphaenops">G.</tp:taxon-name-part> <tp:taxon-name-part taxon-name-part-type="species" reg="lingyunensis">lingyunensis</tp:taxon-name-part></tp:taxon-name></italic> Deuve).</p></caption><graphic xmlns:xlink="http://www.w3.org/1999/xlink" xlink:href="zookeys-669-053-g005.jpg" position="float" orientation="portrait" xlink:type="simple" id="oo_132606.jpg"/></fig></tp:treatment-sec><ref-list><ref id="B1"><mixed-citation xmlns:xlink="http://www.w3.org/1999/xlink" xlink:type="simple">
          <person-group><name name-style="western"><surname>Deuve</surname><given-names>T</given-names></name></person-group> (<year>2002</year>) <article-title>Deux remarquables <tp:taxon-name><tp:taxon-name-part taxon-name-part-type="subfamily">Trechinae</tp:taxon-name-part></tp:taxon-name> anophthalmes des cavités souterraines du Guangxi nord-occidental, Chine (<tp:taxon-name><tp:taxon-name-part taxon-name-part-type="order">Coleoptera</tp:taxon-name-part></tp:taxon-name>, <tp:taxon-name><tp:taxon-name-part taxon-name-part-type="family">Trechidae</tp:taxon-name-part></tp:taxon-name>).</article-title> <source>Bulletin de la Société entomologique de France</source> <volume>107</volume>: <fpage>515</fpage>–<lpage>523</lpage>.</mixed-citation></ref><ref id="B5"><mixed-citation xmlns:xlink="http://www.w3.org/1999/xlink" xlink:type="simple">
          <person-group><name name-style="western"><surname>Uéno</surname><given-names>SI</given-names></name></person-group> (<year>2006</year>) <article-title>Cave trechines from southwestern Guizhou, South China, with notes on some taxa of the <italic><tp:taxon-name><tp:taxon-name-part taxon-name-part-type="genus">Guizhaphaenops</tp:taxon-name-part></tp:taxon-name></italic> complex (<tp:taxon-name><tp:taxon-name-part taxon-name-part-type="order">Coleoptera</tp:taxon-name-part></tp:taxon-name>, <tp:taxon-name><tp:taxon-name-part taxon-name-part-type="subfamily">Trechinae</tp:taxon-name-part></tp:taxon-name>).</article-title> <source>Journal of the Speleological Society of Japan</source> <volume>31</volume>: <fpage>1</fpage>–<lpage>27</lpage>.</mixed-citation></ref></ref-list></tp:taxon-treatment>
